# Supplementary material for: Role of Amide Proton Transfer Weighted MRI in Predicting MGMTp Methylation Status, p53-Status, Ki-67 Index, IDH-Status, and ATRX Expression in WHO Grade 4 High Grade Glioma
Source: Tomography. 2025 May 31;11(6):64. doi: 10.3390/tomography11060064 (PMC12196788; doi:10.3390/tomography11060064)
Supplement: Supplementary file 1 [file tomography-11-00064-s001.zip]

Archive with 1 entries (1 files):
- tomography-3546020-supplementary.pdf
